# Supplementary material for: Heat Sensitivity of wMel Wolbachia during Aedes aegypti Development
Source: PLoS Negl Trop Dis. 2016 Jul 26;10(7):e0004873. doi: 10.1371/journal.pntd.0004873 (PMC4961373; doi:10.1371/journal.pntd.0004873)
Supplement: S1 Dataset — (CSV) [file pntd.0004873.s006.csv]

id	group	rep	timep	onset	duration	wsp1	wsp2	wsp	cwsp	diffct	actin5c1	actin5c2	actin5c	cactin5c	diffct2	density	logdensity
2001	wMelC	1	2	0	0	17	16.9	16.95	13830.33652	0.1	21.8	21.7	21.75	157675.5501	0.1	11.40070235	1.056931607
2002	wMelC	1	2	0	0	18.3	18.3	18.3	29555.17843	0	23.7	23.8	23.75	473935.9988	0.1	16.03563314	1.205086112
2003	wMelC	1	2	0	0	16.5	16.5	16.5	10737.40006	0	20.4	20.2	20.3	70998.10073	0.2	6.612224592	0.820347596
2004	wMelC	1	2	0	0	19.5	19.4	19.45	56438.44513	0.1	23.5	23.5	23.5	413023.9919	0	7.318132009	0.864400239
2005	wMelC	1	2	0	0	17	16.8	16.9	13446.76768	0.2	20.9	21	20.95	101527.1552	0.1	7.550301878	0.877964316
2006	wMelC	1	2	0	0	17.4	17.3	17.35	17320.14463	0.1	21.7	21.6	21.65	149233.5903	0.1	8.616186152	0.935315073
2007	wMelC	1	2	0	0	19.1	19.4	19.25	50433.09919	0.3	22.3	22.4	22.35	219356.7271	0.1	4.349459593	0.638435301
2008	wMelC	1	2	0	0	16.5	16.7	16.6	11358.70515	0.2	20.9	20.9	20.9	98771.88315	0	8.695699186	0.939304508
2009	wMelC	1	2	0	0	16.8	17.4	17.1	15047.94811	0.6	21.3	21.6	21.45	133681.421	0.3	8.883697631	0.948593768
2010	E3	1	2	1	3	25.3	25.3	25.3	1516044.7	0	20.6	20.7	20.65	86077.35552	0.1	0.056777584	-1.24582309
2011	E3	1	2	1	3	25.9	26.2	26.05	2311717.147	0.3	21.7	20.9	21.3	123090.4622	0.8	0.053246334	-1.273710292
2012	E3	1	2	1	3	23.3	23	23.15	452348.9998	0.3	20.3	20	20.15	65373.25062	0.3	0.144519499	-0.840073554
2013	E3	1	2	1	3	22.3	22.3	22.3	280427.9225	0	21.2	21.2	21.2	116500.1905	0	0.415437198	-0.381494619
2014	E3	1	2	1	3	24.7	24.5	24.6	1022596.176	0.2	21.4	21.4	21.4	130053.5375	0	0.127179761	-0.895581995
2015	E3	1	2	1	3	26.6	26.4	26.5	2977613.379	0.2	22.3	22.2	22.25	207612.3529	0.1	0.069724416	-1.156615117
2016	E3	1	2	1	3	26.5	26.7	26.6	3149908.939	0.2	21.5	21.6	21.55	141243.6137	0.1	0.044840539	-1.348329178
2017	E3	1	2	1	3	23	23.2	23.1	439803.6086	0.2	20.5	20.7	20.6	83741.36439	0.2	0.190406269	-0.720318756
2018	E3	1	2	1	3	23.4	23.3	23.35	506212.678	0.1	22	22	22	180929.2457	0	0.357417452	-0.446824245
2019	E5	1	2	1	5	27	27.2	27.1	4172981.482	0.2	21.8	21.8	21.8	162073.9581	0	0.038838887	-1.410733219
2020	E5	1	2	1	5	25.8	25.6	25.7	1898588.182	0.2	21.4	21.7	21.55	141243.6137	0.3	0.074394023	-1.128461953
2021	E5	1	2	1	5	27.2	27.3	27.25	4540367.382	0.1	20.3	20.5	20.4	75014.37552	0.2	0.016521653	-1.781946497
2022	E5	1	2	1	5	27.5	27.7	27.6	5528342.18	0.2	22	21.7	21.85	166595.061	0.3	0.030134723	-1.520932794
2023	E5	1	2	1	5	26.6	27.3	26.95	3835322.779	0.7	20	20.2	20.1	63599.13322	0.2	0.016582472	-1.780350723
2024	E5	1	2	1	5	27.8	28	27.9	6544613.31	0.2	22.3	22.5	22.4	225475.7505	0.2	0.034452112	-1.46278415
2025	E5	1	2	1	5	31.4	30.7	31.05	38496325.75	0.7	23.3	22.7	23	313679.7218	0.6	0.008148303	-2.088932837
2026	E5	1	2	1	5	25.1	25.7	25.4	1603768.57	0.6	20.5	20.6	20.55	81468.76803	0.1	0.050798332	-1.294150549
2027	E5	1	2	1	5	29.4	29.7	29.55	16556704.77	0.3	22.7	21.9	22.3	213403.7634	0.8	0.012889265	-1.889771831
2028	E7	1	2	1	7	31.9	30.2	31.05	38496325.75	1.7	22.3	21.8	22.05	185976.3227	0.5	0.004831015	-2.315961624
2029	E7	1	2	1	7	28.5	28.9	28.7	10264115.37	0.4	19.4	20.7	20.05	61873.16231	1.3	0.006028105	-2.219819212
2030	E7	1	2	1	7	29.2	28.7	28.95	11813967.03	0.5	21.9	21.6	21.75	157675.5501	0.3	0.013346537	-1.8746314
2031	E7	1	2	1	7	30.3	30.3	30.3	25246233.39	0	20.4	21	20.7	88478.50985	0.6	0.003504622	-2.455358793
2032	E7	1	2	1	7	38.6	36.1	37.35	1331955941	2.5	21.1	21.8	21.45	133681.421	0.7	0.000100365	-3.998418806
2033	E7	1	2	1	7	30.6	31.5	31.05	38496325.75	0.9	20.4	20.2	20.3	70998.10073	0.2	0.001844283	-2.73417255
2034	E7	1	2	1	7	30.6	29.8	30.2	23865300.16	0.8	21.4	21.5	21.45	133681.421	0.1	0.005601498	-2.251695848
2035	E7	1	2	1	7	31.5	31.4	31.45	48210101.69	0.1	21.7	21.7	21.7	153396.5073	0	0.003181833	-2.497322576
2036	E7	1	2	1	7	31.1	32.3	31.7	55489687.22	1.2	20.2	20.3	20.25	69071.33459	0.1	0.00124476	-2.904914429
2037	I3	1	2	2	3	21.7	21.4	21.55	183907.1299	0.3	20.5	20.6	20.55	81468.76803	0.1	0.442988633	-0.353607418
2038	I3	1	2	2	3	23.3	23.8	23.55	566490.2001	0.5	21.1	21.6	21.35	126524.1086	0.5	0.223347392	-0.651019115
2039	I3	1	2	2	3	20	20.6	20.3	91038.98774	0.6	20.1	20.1	20.1	63599.13322	0	0.698592271	-0.155776223
2040	I3	1	2	2	3	21.2	21.3	21.25	155349.3683	0.1	21.1	21.5	21.3	123090.4622	0.4	0.792346075	-0.101085089
2041	I3	1	2	2	3	25.9	25.8	25.85	2065738.344	0.1	22.6	22.9	22.75	273364.4441	0.3	0.13233256	-0.878333285
2042	I3	1	2	2	3	24.4	24.3	24.35	888443.7469	0.1	23.5	23.5	23.5	413023.9919	0	0.464884798	-0.332654655
2043	I3	1	2	2	3	21.9	21.8	21.85	217714.6441	0.1	21.2	21.4	21.3	123090.4622	0.2	0.565375208	-0.247663239
2044	I3	1	2	2	3	25.6	25.2	25.4	1603768.57	0.4	24	24.1	24.05	559001.5333	0.1	0.348554987	-0.457728699
2045	I3	1	2	2	3	24.7	23.7	24.2	816554.9154	1	23.6	23.3	23.45	401815.2323	0.3	0.492085988	-0.307959001
2046	I5	1	2	2	5	26.1	26.3	26.2	2515238.847	0.2	20.7	20.4	20.55	81468.76803	0.3	0.032390072	-1.489588083
2047	I5	1	2	2	5	23.6	23.8	23.7	616363.5372	0.2	23.2	23.2	23.2	350172.4529	0	0.56812649	-0.24555496
2048	I5	1	2	2	5	27	27	27	3944725.302	0	20.1	20.2	20.15	65373.25062	0.1	0.01657232	-1.780616685
2049	I5	1	2	2	5	26.7	26.8	26.75	3427224.363	0.1	19.4	19.5	19.45	44474.97476	0.1	0.012976966	-1.886826826
2050	I5	1	2	2	5	33.9	38.1	36	623288366.5	4.2	24	24.4	24.2	607099.185	0.4	0.000974026	-3.011429371
2051	I5	1	2	2	5	27.4	28.2	27.8	6186632.227	0.8	22.3	22.3	22.3	213403.7634	0	0.034494335	-1.462252226
2052	I5	1	2	2	5	29.1	29.2	29.15	13220720.92	0.1	20	19.6	19.8	53920.99472	0.4	0.004078522	-2.389497243
2053	I5	1	2	2	5	29.1	29.3	29.2	13597841.78	0.2	23.3	22.8	23.05	322429.9142	0.5	0.023711845	-1.625034656
2054	I5	1	2	2	5	25.6	25.3	25.45	1649516.044	0.3	21	21.2	21.1	110262.7623	0.2	0.066845523	-1.174927676
2055	I7	1	2	2	7	36.1	32.1	34.1	214054754.3	4	27.7	27.5	27.6	3942609.217	0.2	0.018418695	-1.734741145
2056	I7	1	2	2	7	28.6	28.7	28.65	9979451.669	0.1	19.2	19.9	19.55	46990.86911	0.7	0.004708763	-2.327093202
2057	I7	1	2	2	7	27.9	27.8	27.85	6363105.816	0.1	20.3	20.4	20.35	72978.61461	0.1	0.011469024	-1.940473531
2058	I7	1	2	2	7	28.4	27.3	27.85	6363105.816	1.1	17.7	17.9	17.8	17939.17855	0.2	0.002819249	-2.549866593
2059	I7	1	2	2	7	28.6	28.8	28.7	10264115.37	0.2	21.4	20.9	21.15	113338.576	0.5	0.011042216	-1.956943773
2060	I7	1	2	2	7	29.4	27.5	28.45	8917585.784	1.9	17.6	18	17.8	17939.17855	0.4	0.002011663	-2.696444743
2061	I7	1	2	2	7	27.9	28.7	28.3	8196015.257	0.8	21	20.8	20.9	98771.88315	0.2	0.012051208	-1.918969424
2062	I7	1	2	2	7	29.2	30.7	29.95	20734457.25	1.5	20.6	20	20.3	70998.10073	0.6	0.00342416	-2.465445941
2063	I7	1	2	2	7	27.9	27.3	27.6	5528342.18	0.6	18.4	18.4	18.4	24956.81475	0	0.00451434	-2.345405761
2064	M3	1	2	3	3	20.9	20.9	20.9	127586.7487	0	22.6	22.6	22.6	251707.0475	0	1.972830643	0.295089805
2065	M3	1	2	3	3	24.5	24.5	24.5	966661.6128	0	28.9	29	28.95	8287119.271	0.1	8.572926825	0.933129117
2066	M3	1	2	3	3	20	19.7	19.85	70679.55515	0.3	24.2	24.2	24.2	607099.185	0	8.589459622	0.933965842
2067	M3	1	2	3	3	20.2	19.9	20.05	79095.75772	0.3	21.5	21.6	21.55	141243.6137	0.1	1.785729321	0.25181563
2068	M3	1	2	3	3	23.3	23.2	23.25	478523.5611	0.1	29.3	29.3	29.3	10047216.82	0	20.99628448	1.322142448
2069	M3	1	2	3	3	20.4	20.7	20.55	104785.6109	0.3	26.8	26.8	26.8	2538642.788	0	24.22701712	1.384299946
2070	M3	1	2	3	3	22.1	22	22.05	243639.1218	0.1	24.6	24.8	24.7	799371.1785	0.2	3.280963963	0.51600146
2071	M3	1	2	3	3	20.3	20.1	20.2	86059.28399	0.2	26.2	25.8	26	1634629.975	0.4	18.99423164	1.27862173
2072	M3	1	2	3	3	19.8	19.9	19.85	70679.55515	0.1	25.8	26.1	25.95	1590268.934	0.3	22.49970208	1.352176768
2073	M5	1	2	3	5	26.4	26.8	26.6	3149908.939	0.4	24.7	25.5	25.1	996183.9818	0.8	0.316258026	-0.499958445
2074	M5	1	2	3	5	25.9	25.4	25.65	1845932.973	0.5	20.5	20.6	20.55	81468.76803	0.1	0.044134196	-1.355224779
2075	M5	1	2	3	5	22.9	23.5	23.2	465252.248	0.6	20	20	20	60194.03128	0	0.129379345	-0.888135051
2076	M5	1	2	3	5	25.9	25.5	25.7	1898588.182	0.4	24.5	24.6	24.55	736040.7088	0.1	0.387677915	-0.411528938
2077	M5	1	2	3	5	25.7	26	25.85	2065738.344	0.3	18.5	18.6	18.55	27104.15086	0.1	0.013120805	-1.882039505
2078	M5	1	2	3	5	26.6	26.5	26.55	3062549.754	0.1	25.4	24.8	25.1	996183.9818	0.6	0.325279281	-0.487743599
2079	M5	1	2	3	5	26.1	26.2	26.15	2445481.524	0.1	18.7	18.8	18.75	30257.38144	0.1	0.01237277	-1.907533046
2080	M5	1	2	3	5	26.1	26.6	26.35	2736678.432	0.5	24.3	24.7	24.5	716065.832	0.4	0.261655087	-0.582270818
2081	M5	1	2	3	5	25.5	25.4	25.45	1649516.044	0.1	22.5	22.4	22.45	231765.466	0.1	0.14050513	-0.852307819
2082	M7	1	2	3	7	25.6	26.2	25.9	2124663.498	0.6	24.1	24.1	24.1	574595.0532	0	0.270440497	-0.567928274
2083	M7	1	2	3	7	26.2	26.5	26.35	2736678.432	0.3	21.6	21.9	21.75	157675.5501	0.3	0.057615666	-1.239459415
2084	M7	1	2	3	7	23.7	23.8	23.75	633945.2975	0.1	18.6	18.6	18.6	27860.2295	0	0.043947371	-1.357067095
2085	M7	1	2	3	7	24.5	24.6	24.55	994235.6203	0.1	18.6	18.9	18.75	30257.38144	0.3	0.030432808	-1.516657978
2086	M7	1	2	3	7	25.9	26.1	26	2247604.27	0.2	22.7	21.9	22.3	213403.7634	0.8	0.094947214	-1.022517774
2087	M7	1	2	3	7	26	25.9	25.95	2185269.492	0.1	21.8	22.3	22.05	185976.3227	0.5	0.085104525	-1.070047346
2088	M7	1	2	3	7	35.9	30.5	33.2	129020182.7	5.4	25	25.3	25.15	1023972.841	0.3	0.007936532	-2.100369215
2089	M7	1	2	3	7	24.6	24.5	24.55	994235.6203	0.1	21	20.8	20.9	98771.88315	0.2	0.099344543	-1.002855985
2090	M7	1	2	3	7	23.7	24.5	24.1	771890.5175	0.8	18	18.2	18.1	21159.03485	0.2	0.027411964	-1.562059852
2091	CairnsC	1	2	0	0	33.2	32.7	32.95	112094272.7	0.5	20.1	19.8	19.95	58560.46897	0.3	0.000522422	-3.281978877
2092	CairnsC	1	2	0	0	34.9	35.1	35	355133878	0.2	20.7	20	20.35	72978.61461	0.7	0.000205496	-3.687196489
2093	CairnsC	1	2	0	0	31.3	31.5	31.4	46873048.7	0.2	17.1	17.3	17.2	12894.83975	0.2	0.000275101	-3.560507252
2094	CairnsC	1	2	0	0	33.6	33.2	33.4	144383324.1	0.4	20.9	21	20.95	101527.1552	0.1	0.000703178	-3.152934819
2095	CairnsC	1	2	0	0	33	34.4	33.7	170925205.7	1.4	20.5	20.8	20.65	86077.35552	0.3	0.000503597	-3.297917195
2096	CairnsC	1	2	0	0	38.7	38.5	38.6	2690673527	0.2	26	25.9	25.95	1590268.934	0.1	0.00059103	-3.228390431
2097	CairnsC	1	2	0	0	38.8	37.6	38.2	2148534041	1.2	22.7	22.3	22.5	238230.635	0.4	0.000110881	-3.955144631
2098	CairnsC	1	2	0	0	38.5	33.7	36.1	659354102.5	4.8	21.7	21.5	21.6	145183.6478	0.2	0.000220191	-3.657201009
2099	CairnsC	1	2	0	0	37.1	38.8	37.95	1866671985	1.7	22.7	22.9	22.8	280990.0294	0.2	0.00015053	-3.8223771
2100	blank	1	2	999	999	26.1	28.4	27.25	4540367.382	2.3	14.1	38.9	26.5	2152327.201	24.8	0.474042521	-0.324182701
2101	blank	1	2	999	999	7.3	31.3	19.3	51871.70257	24	35.4	14.1	24.75	821669.8835	21.3	15.84042634	1.199766866
2102	blank	1	2	999	999	27	9.9	18.45	32157.19234	17.1	39.4	39.8	39.6	2907473671	0.4	90414.41307	4.956237667
2103	blank	1	2	999	999	31.3	34	32.65	94687870.22	2.7	30.6	37.5	34.05	137148074.3	6.9	1.448422844	0.160895366
2104	blank	1	2	999	999	31.4	28.1	29.75	18528202.48	3.3	38.8	11.1	24.95	917260.9469	27.7	0.049506203	-1.305340385
2105	blank	1	2	999	999	35.7	37	36.35	758914659.7	1.3	37.1	33.3	35.2	258234364.9	3.8	0.340267989	-0.468178906
2106	wMelC	1	7	0	0	14	13.5	13.75	2286.033615	0.5	20.2	20	20.1	63599.13322	0.2	27.82073405	1.444368585
2107	wMelC	1	7	0	0	14.3	14.5	14.4	3295.153181	0.2	20.3	20.5	20.4	75014.37552	0.2	22.76506475	1.35726889
2108	wMelC	1	7	0	0	14.7	14.5	14.6	3687.525157	0.2	21.2	20.4	20.8	93483.62978	0.8	25.35131987	1.404000575
2109	wMelC	1	7	0	0	13.3	12.6	12.95	1457.62255	0.7	16.4	16.7	16.55	9017.381898	0.3	6.186362785	0.791435385
2110	wMelC	1	7	0	0	14.5	15	14.75	4012.171877	0.5	16.6	16.6	16.6	9268.924542	0	2.310201264	0.363649817
2111	wMelC	1	7	0	0	13.5	14.2	13.85	2418.31185	0.7	17	17.2	17.1	12204.44915	0.2	5.046681285	0.703005878
2112	wMelC	1	7	0	0	14.4	15.8	15.1	4885.212397	1.4	20.9	21.4	21.15	113338.576	0.5	23.20033743	1.365494301
2113	wMelC	1	7	0	0	15.4	14.6	15	4617.998194	0.8	21.9	21.9	21.9	171242.2815	0	37.08149599	1.569157247
2114	wMelC	1	7	0	0	15.1	14.8	14.95	4489.923204	0.3	22.3	21	21.65	149233.5903	1.3	33.23744829	1.521627675
2115	E3	1	7	1	3	18.2	17.7	17.95	24273.34701	0.5	23.5	22.7	23.1	331424.1959	0.8	13.65383174	1.135254547
2116	E3	1	7	1	3	14.9	15.5	15.2	5167.888586	0.6	17.3	17.8	17.55	15633.56899	0.5	3.025136616	0.480744992
2117	E3	1	7	1	3	16.7	16.8	16.75	12358.71633	0.1	21.6	22.6	22.1	191164.1895	1	15.46796483	1.189433176
2118	E3	1	7	1	3	15.5	15.5	15.5	6117.897794	0	16.3	16.5	16.4	8302.976568	0.2	1.3571617	0.132631595
2119	E3	1	7	1	3	14.4	14.5	14.45	3389.147375	0.1	16.8	17.1	16.95	11237.54727	0.3	3.315744648	0.520581077
2120	E3	1	7	1	3	19.4	19.7	19.55	59704.17921	0.3	16.8	17.3	17.05	11873.24143	0.5	0.198867845	-0.701435433
2121	E3	1	7	1	3	13.8	13.8	13.8	2351.242688	0	18	18.4	18.2	22355.97529	0.4	9.50815303	0.978096163
2122	E3	1	7	1	3	16.3	16.8	16.55	11043.68423	0.5	21.5	21.6	21.55	141243.6137	0.1	12.78953751	1.10685484
2123	E3	1	7	1	3	16.8	17.4	17.1	15047.94811	0.6	22.1	21.8	21.95	176019.1377	0.3	11.69721854	1.068082604
2124	E5	1	7	1	5	17.5	17.1	17.3	16839.78989	0.4	16.7	16.5	16.6	9268.924542	0.2	0.550418064	-0.259307322
2125	E5	1	7	1	5	19.7	19.6	19.65	63158.88057	0.1	19.7	19.5	19.6	48301.69386	0.2	0.764764882	-0.116472063
2126	E5	1	7	1	5	19.5	19.1	19.3	51871.70257	0.4	19	19.5	19.25	39840.07763	0.5	0.768050318	-0.114610327
2127	E5	1	7	1	5	20.2	20.3	20.25	88514.12373	0.1	19.4	18.8	19.1	36683.73313	0.6	0.414439319	-0.382539049
2128	E5	1	7	1	5	20.1	20	20.05	79095.75772	0.1	19	18.7	18.85	31969.00411	0.3	0.404181021	-0.393424083
2129	E5	1	7	1	5	20.6	20.6	20.6	107774.6188	0	18.8	19.3	19.05	35688.19981	0.5	0.331137333	-0.479991854
2130	E5	1	7	1	5	20.9	20.8	20.85	124048.2736	0.1	20.5	20.2	20.35	72978.61461	0.3	0.588308184	-0.23039511
2131	E5	1	7	1	5	19.6	20	19.8	68719.33712	0.4	19.1	19.5	19.3	40951.42886	0.4	0.595922932	-0.224809902
2132	E5	1	7	1	5	18	18.3	18.15	27163.70767	0.3	20.3	19.9	20.1	63599.13322	0.4	2.341327406	0.369462149
2133	E7	1	7	1	7	21.2	21.8	21.5	178806.6723	0.6	20.2	20.2	20.2	67196.85757	0	0.375807327	-0.425034757
2134	E7	1	7	1	7	24.7	24.8	24.75	1112624.713	0.1	20.5	20.2	20.35	72978.61461	0.3	0.065591402	-1.183153087
2135	E7	1	7	1	7	22	22.4	22.2	265088.9122	0.4	20.2	20.5	20.35	72978.61461	0.3	0.275298631	-0.560195948
2136	E7	1	7	1	7	23	22.9	22.95	404216.6988	0.1	20.5	20.6	20.55	81468.76803	0.1	0.20154726	-0.695623102
2137	E7	1	7	1	7	23.2	22.5	22.85	382106.6176	0.7	19.7	19.5	19.6	48301.69386	0.2	0.126408944	-0.898222198
2138	E7	1	7	1	7	21.7	21.8	21.75	205805.9613	0.1	19.8	20	19.9	56971.23873	0.2	0.276820158	-0.557802288
2139	E7	1	7	1	7	19.4	20.6	20	76902.12578	1.2	20	19.6	19.8	53920.99472	0.4	0.701163904	-0.15418045
2140	E7	1	7	1	7	24.5	24	24.25	839847.1317	0.5	19.6	19.3	19.45	44474.97476	0.3	0.052956036	-1.276084533
2141	E7	1	7	1	7	23.7	23.6	23.65	599269.3872	0.1	21.2	21.3	21.25	119749.9991	0.1	0.199826658	-0.699346574
2142	I3	1	7	2	3	16.5	16.1	16.3	9594.884499	0.4	21.1	21.5	21.3	123090.4622	0.4	12.82875914	1.108184651
2143	I3	1	7	2	3	15.9	16.1	16	8104.956271	0.2	17.8	17.8	17.8	17939.17855	0	2.213359079	0.345051876
2144	I3	1	7	2	3	17.7	17.3	17.5	18844.9961	0.4	17.3	17.3	17.3	13624.2849	0	0.722965652	-0.140882335
2145	I3	1	7	2	3	15.4	15.9	15.65	6656.512547	0.5	17.6	17.9	17.75	17452.34015	0.3	2.6218444	0.418606914
2146	I3	1	7	2	3	15.6	15.3	15.45	5948.224775	0.3	17.8	17.7	17.75	17452.34015	0.1	2.934041804	0.467466297
2147	I3	1	7	2	3	15.1	15.1	15.1	4885.212397	0	17.7	17.9	17.8	17939.17855	0.2	3.672138914	0.564919102
2148	I3	1	7	2	3	15.2	14.8	15	4617.998194	0.4	17.1	17.6	17.35	14004.33852	0.5	3.032556084	0.481808841
2149	I3	1	7	2	3	15.5	15.4	15.45	5948.224775	0.1	17.8	17.6	17.7	16978.7137	0.2	2.854416964	0.455517414
2150	I3	1	7	2	3	16	16	16	8104.956271	0	17.6	17.8	17.7	16978.7137	0.2	2.094855683	0.321154109
2151	I5	1	7	2	5	16.5	16.3	16.4	10150.07948	0.2	17.9	17.5	17.7	16978.7137	0.4	1.672766577	0.223435342
2152	I5	1	7	2	5	17.4	17.7	17.55	19382.54932	0.3	17.7	18.3	18	20026.17868	0.6	1.033206641	0.014187189
2153	I5	1	7	2	5	17.7	17.6	17.65	20504.09425	0.1	18.5	18.7	18.6	27860.2295	0.2	1.358764213	0.1331441
2154	I5	1	7	2	5	17	16.3	16.65	11682.71204	0.7	18.3	17.8	18.05	20584.81509	0.5	1.761989427	0.246003298
2155	I5	1	7	2	5	17	17.1	17.05	14630.61018	0.1	17.7	17.3	17.5	15209.30086	0.4	1.039553421	0.016846812
2156	I5	1	7	2	5	19.2	19.2	19.2	49034.39387	0	17.6	17.6	17.6	16069.67221	0	0.327722461	-0.484493793
2157	I5	1	7	2	5	16.7	16	16.35	9868.578431	0.7	20.7	20.7	20.7	88478.50985	0	8.96567935	0.952583203
2158	I5	1	7	2	5	19.3	19.7	19.5	58048.3509	0.4	20.8	20.8	20.8	93483.62978	0	1.610444196	0.20694568
2159	I5	1	7	2	5	17.7	17.9	17.8	22309.25805	0.2	20.5	20.3	20.4	75014.37552	0.2	3.362477378	0.526659371
2160	I7	1	7	2	7	19	19.4	19.2	49034.39387	0.4	20.7	21.4	21.05	107270.4209	0.7	2.187656713	0.339979173
2161	I7	1	7	2	7	19.1	18.6	18.85	40271.41506	0.5	21.4	21.4	21.4	130053.5375	0	3.229425569	0.50912528
2162	I7	1	7	2	7	19.9	20.3	20.1	81351.96299	0.4	20.6	20.6	20.6	83741.36439	0	1.029371159	0.012571996
2163	I7	1	7	2	7	19.6	19.8	19.7	64960.48666	0.2	20.9	20.2	20.55	81468.76803	0.7	1.254128043	0.098341879
2164	I7	1	7	2	7	20.2	19.5	19.85	70679.55515	0.7	21.7	21.9	21.8	162073.9581	0.2	2.293081185	0.360419431
2165	I7	1	7	2	7	19.3	18.9	19.1	46352.28194	0.4	21.2	21.2	21.2	116500.1905	0	2.513364728	0.400255516
2166	I7	1	7	2	7	18.6	18.5	18.55	34017.92466	0.1	20.3	20.3	20.3	70998.10073	0	2.087079134	0.319538916
2167	I7	1	7	2	7	19.7	20.3	20	76902.12578	0.6	20.6	21	20.8	93483.62978	0.4	1.215618279	0.084797222
2168	I7	1	7	2	7	19.7	19.5	19.6	61407.24	0.2	20.6	20.6	20.6	83741.36439	0	1.363705068	0.134720454
2169	M3	1	7	3	3	15	15	15	4617.998194	0	20.2	20.6	20.4	75014.37552	0.4	16.24391617	1.210690739
2170	M3	1	7	3	3	15.8	15.9	15.85	7449.140032	0.1	20	20.6	20.3	70998.10073	0.6	9.531046594	0.979140593
2171	M3	1	7	3	3	16.9	16.9	16.9	13446.76768	0	21.4	21.2	21.3	123090.4622	0.2	9.153907109	0.961606501
2172	M3	1	7	3	3	15.2	15.3	15.25	5315.302528	0.1	20.4	20.7	20.55	81468.76803	0.3	15.32721187	1.185463161
2173	M3	1	7	3	3	16.9	16.7	16.8	12711.24852	0.2	20	19.8	19.9	56971.23873	0.2	4.481954596	0.651467453
2174	M3	1	7	3	3	17.2	17.2	17.2	15918.67722	0	21	21.3	21.15	113338.576	0.3	7.11984887	0.852470775
2175	M3	1	7	3	3	16.4	15.9	16.15	8818.510038	0.5	20	20.2	20.1	63599.13322	0.2	7.212004403	0.858055983
2176	M3	1	7	3	3	16.7	16.2	16.45	10439.61034	0.5	21.5	21.5	21.5	137410.5054	0	13.16241708	1.119335648
2177	M3	1	7	3	3	16.9	17.6	17.25	16372.75724	0.7	21.4	21.8	21.6	145183.6478	0.4	8.867391464	0.947795881
2178	M5	1	7	3	5	17	16.7	16.85	13073.83669	0.3	21.1	20.7	20.9	98771.88315	0.4	7.554927105	0.878230278
2179	M5	1	7	3	5	17.1	17.4	17.25	16372.75724	0.3	21	21.3	21.15	113338.576	0.3	6.922387863	0.840255929
2180	M5	1	7	3	5	17.4	17.2	17.3	16839.78989	0.2	20.6	20.6	20.6	83741.36439	0	4.972827152	0.696603364
2181	M5	1	7	3	5	17.9	17.5	17.7	21088.97322	0.4	20.4	20.9	20.65	86077.35552	0.5	4.081628566	0.610833481
2182	M5	1	7	3	5	18.6	18.4	18.5	33074.47575	0.2	22.7	22.7	22.7	265945.804	0	8.040816914	0.905300174
2183	M5	1	7	3	5	17.6	17.5	17.55	19382.54932	0.1	22.4	22.4	22.4	225475.7505	0	11.63292541	1.065688943
2184	M5	1	7	3	5	17.3	17.7	17.5	18844.9961	0.4	20.7	20.8	20.75	90946.64512	0.1	4.826036824	0.683590631
2185	M5	1	7	3	5	17.8	17.2	17.5	18844.9961	0.6	21.5	22.1	21.8	162073.9581	0.6	8.600371006	0.934517186
2186	M5	1	7	3	5	19.4	18.8	19.1	46352.28194	0.6	21.3	21.6	21.45	133681.421	0.3	2.884031064	0.459999934
2187	M7	1	7	3	7	19.7	19.6	19.65	63158.88057	0.1	21.1	21.6	21.35	126524.1086	0.5	2.003267117	0.301738862
2188	M7	1	7	3	7	19.7	19.9	19.8	68719.33712	0.2	21.8	22.2	22	180929.2457	0.4	2.632872395	0.420429811
2189	M7	1	7	3	7	20.4	20.6	20.5	101879.4997	0.2	21	21	21	104359.2865	0	1.02434039	0.010444297
2190	M7	1	7	3	7	18.9	18.9	18.9	41420.15655	0	20.3	20.7	20.5	79257.84602	0.4	1.913509089	0.281830529
2191	M7	1	7	3	7	19.7	20.3	20	76902.12578	0.6	20.1	20	20.05	61873.16231	0.1	0.804570247	-0.094436032
2192	M7	1	7	3	7	19.1	18.6	18.85	40271.41506	0.5	18.8	18.6	18.7	29436.24824	0.2	0.730946459	-0.136114433
2193	M7	1	7	3	7	18.2	18.5	18.35	30398.23944	0.3	20.5	20.9	20.7	88478.50985	0.4	2.910645862	0.463989368
2194	M7	1	7	3	7	18.5	18.7	18.6	34988.28544	0.2	19.6	19.5	19.55	46990.86911	0.1	1.34304578	0.128090817
2195	M7	1	7	3	7	19	19.6	19.3	51871.70257	0.6	20.3	20.7	20.5	79257.84602	0.4	1.527959217	0.184111762
2196	CairnsC	1	7	0	0	31	29.1	30.05	21934228.5	1.9	16.3	16.2	16.25	7645.170258	0.1	0.00034855	-3.457735202
2197	CairnsC	1	7	0	0	32.7	30.6	31.65	53950743.11	2.1	18.7	19	18.85	31969.00411	0.3	0.000592559	-3.227268324
2198	CairnsC	1	7	0	0	33.5	33.5	33.5	152737869.3	0	17.8	17.7	17.75	17452.34015	0.1	0.000114263	-3.942093059
2199	CairnsC	1	7	0	0	32	32.4	32.2	73512422.65	0.4	18.7	18.6	18.65	28637.39917	0.1	0.000389559	-3.409427162
2200	CairnsC	1	7	0	0	35.2	33.1	34.15	220160662.8	2.1	21	21.3	21.15	113338.576	0.3	0.000514799	-3.288361972
2201	CairnsC	1	7	0	0	34.5	37.6	36.05	641067657.5	3.1	20.3	20.2	20.25	69071.33459	0.1	0.000107744	-3.967606019
2202	CairnsC	1	7	0	0	35.7	35.8	35.75	541520362.4	0.1	19.4	19.2	19.3	40951.42886	0.2	7.56231E-05	-4.121345732
2203	CairnsC	1	7	0	0	33.2	35	34.1	214054754.3	1.8	18.8	18.8	18.8	31101.42041	0	0.000145297	-3.837744654
2204	CairnsC	1	7	0	0	34.3	33.9	34.1	214054754.3	0.4	19.3	19.2	19.25	39840.07763	0.1	0.000186121	-3.730204702
2205	blank	1	7	999	999	29.1	31.5	30.3	25246233.39	2.4	31.1	32.2	31.65	36613673.33	1.1	1.450262808	0.16144671
2206	blank	1	7	999	999	25	33.3	29.15	13220720.92	8.3	33.6	33.9	33.75	116277694.6	0.3	8.795109983	0.944241275
2207	blank	1	7	999	999	38.1	38.1	38.1	2031012270	0	38.7	32.6	35.65	330791231.1	6.1	0.162870129	-0.788158559
2208	blank	1	7	999	999	22.1	32.3	27.2	4414445.396	10.2	35.8	31	33.4	95907865.93	4.8	21.72591511	1.336978078
2209	blank	1	7	999	999	18.1	18.1	18.1	26410.35277	22.3	22	31.3	26.65	2337517.899	9.3	88.50763634	1.946980743
2210	blank	1	7	999	999	25.8	27.1	26.45	2895032.618	1.3	26.9	28.1	27.5	3731521.65	1.2	1.288939415	0.110232504
