# Supplementary material for: Heat Sensitivity of wMel Wolbachia during Aedes aegypti Development
Source: PLoS Negl Trop Dis. 2016 Jul 26;10(7):e0004873. doi: 10.1371/journal.pntd.0004873 (PMC4961373; doi:10.1371/journal.pntd.0004873)
Supplement: S2 Dataset — (CSV) [file pntd.0004873.s007.csv]

id	group	rep	timep	onset	duration	wsp1	wsp2	wsp	cwsp	diffct	actin5c1	actin5c2	actin5c	diffct2	cactin5c	density	logdensity
3001	wMelC	2	2	0	0	17.6	17.7	17.65	22466.25301	0.1	20.1	20.4	20.25	0.3	76695.41709	3.413805455	0.533238768
3002	wMelC	2	2	0	0	19.1	18.7	18.9	45678.59136	0.4	22.1	22.2	22.15	0.1	220340.057	4.823705163	0.683380755
3003	wMelC	2	2	0	0	18.2	18.2	18.2	30699.46101	0	19.6	19.3	19.45	0.3	49180.26549	1.601991171	0.204660118
3004	wMelC	2	2	0	0	19.4	18.9	19.15	52644.02831	0.5	23.4	23.3	23.35	0.1	429102.7269	8.151023785	0.91121216
3005	wMelC	2	2	0	0	19.3	19.3	19.3	57323.27055	0	23.7	23.9	23.8	0.2	550949.3891	9.611269278	0.982780745
3006	wMelC	2	2	0	0	17	17.2	17.1	16441.08749	0.2	20.2	20.2	20.2	0	74594.74859	4.537093342	0.656777714
3007	wMelC	2	2	0	0	17.1	17.2	17.15	16914.44775	0.1	20.9	20.8	20.85	0.1	107029.457	6.327694443	0.801245499
3008	wMelC	2	2	0	0	19.6	19.4	19.5	64215.53276	0.2	22.5	22.3	22.4	0.2	253162.4282	3.942386169	0.595759163
3009	wMelC	2	2	0	0	17.4	17.2	17.3	18417.8813	0.2	20.1	20.2	20.15	0.1	72551.61688	3.939194509	0.595407426
3010	E3	2	2	1	3	25.1	25.4	25.25	1679877.265	0.3	23.6	23.6	23.6	0	493022.8748	0.293487438	-0.532410483
3011	E3	2	2	1	3	24.2	24	24.1	874480.3597	0.2	20.1	19.7	19.9	0.4	63145.33917	0.072208985	-1.14140876
3012	E3	2	2	1	3	25.9	25.9	25.9	2429585.696	0	22	22.5	22.25	0.5	232924.8237	0.095870182	-1.018316447
3013	E3	2	2	1	3	24.6	24.3	24.45	1066696.907	0.3	23.4	23.4	23.4	0	441186.7221	0.413600826	-0.383418602
3014	E3	2	2	1	3	27.1	26.6	26.85	4166300.449	0.5	21	21	21	0	116328.6798	0.027921337	-1.554063786
3015	E3	2	2	1	3	26	25.9	25.95	2499536.623	0.1	20.1	20	20.05	0.1	68631.70331	0.027457771	-1.561334727
3016	E3	2	2	1	3	22.5	22.4	22.45	342728.1247	0.1	21	20.7	20.85	0.3	107029.457	0.312286764	-0.505446422
3017	E3	2	2	1	3	22.1	22.1	22.1	280969.2348	0	18.7	19.1	18.9	0.4	36234.15346	0.128961285	-0.889540649
3018	E3	2	2	1	3	21.9	22.1	22	265463.126	0.2	17.9	18.2	18.05	0.3	22598.43768	0.085128349	-1.069925789
3019	E5	2	2	1	5	31.2	31.2	31.2	49229354.81	0	19.2	18.9	19.05	0.3	39382.34719	0.000799977	-3.096922548
3020	E5	2	2	1	5	27	27.8	27.4	5693124.622	0.8	20.1	20.3	20.2	0.2	74594.74859	0.013102602	-1.882642436
3021	E5	2	2	1	5	27	27	27	4536620.306	0	17.7	17.6	17.65	0.1	18096.27316	0.003988933	-2.399143289
3022	E5	2	2	1	5	28	28.3	28.15	8714850.168	0.3	21.6	21.9	21.75	0.3	176442.8991	0.020246234	-1.69365574
3023	E5	2	2	1	5	27.7	28	27.85	7350150.49	0.3	20.6	20.7	20.65	0.1	95776.43904	0.013030541	-1.885037545
3024	E5	2	2	1	5	27.1	27	27.05	4667235.494	0.1	17.5	17.9	17.7	0.4	18605.88371	0.003986489	-2.399409412
3025	E5	2	2	1	5	26.9	27.4	27.15	4939855.886	0.5	18.3	18.3	18.3	0	25964.75391	0.005256176	-2.279330068
3026	E5	2	2	1	5	27.7	27.9	27.8	7144452.429	0.2	21	21.2	21.1	0.2	122972.8158	0.01721235	-1.764159831
3027	E5	2	2	1	5	27.5	27.7	27.6	6377637.339	0.2	21.5	21.9	21.7	0.4	171610.1717	0.026908111	-1.570116794
3028	E7	2	2	1	7	29.6	29	29.3	16741232.09	0.6	17.3	17.4	17.35	0.1	15318.7098	0.000915029	-3.038565228
3029	E7	2	2	1	7	30.2	30.9	30.55	34038426.4	0.7	17.6	17.7	17.65	0.1	18096.27316	0.000531642	-3.274380331
3030	E7	2	2	1	7	28.5	29.7	29.1	14944393.28	1.2	21.5	21.3	21.4	0.2	145270.0452	0.009720705	-2.012302217
3031	E7	2	2	1	7	29.6	29.2	29.4	17719113.17	0.4	22.1	22.4	22.25	0.3	232924.8237	0.0131454	-1.881226206
3032	E7	2	2	1	7	29.9	29.1	29.5	18754113.78	0.8	21.5	21.8	21.65	0.3	166909.8116	0.008899904	-2.05061468
3033	E7	2	2	1	7	27.1	29.4	28.25	9223897.949	2.3	21.7	21.5	21.6	0.2	162338.1931	0.017599739	-1.754493782
3034	E7	2	2	1	7	31.1	31.1	31.1	46512488.91	0	19.8	19.7	19.75	0.1	58097.55064	0.001249074	-2.903411756
3035	E7	2	2	1	7	30	29.1	29.55	19294069.06	0.9	20.2	20.3	20.25	0.1	76695.41709	0.003975077	-2.400654415
3036	E7	2	2	1	7	30.1	29.8	29.95	24212636.77	0.3	21.3	21.5	21.4	0.2	145270.0452	0.005999761	-2.221866015
3037	I3	2	2	2	3	20	19.7	19.85	78330.53016	0.3	19.7	19.7	19.7	0	56506.2731	0.721382493	-0.141834402
3038	I3	2	2	2	3	22.6	22.5	22.55	362747.4008	0.1	21.8	21.8	21.8	0	181411.7213	0.500104814	-0.300938965
3039	I3	2	2	2	3	20.2	20.2	20.2	95548.09704	0	18.6	18.8	18.7	0.2	32424.51459	0.339352803	-0.469348559
3040	I3	2	2	2	3	19.6	19.7	19.65	69923.30328	0.1	19.1	19.3	19.2	0.2	42804.07079	0.612157447	-0.213136863
3041	I3	2	2	2	3	23.1	22.9	23	468327.7045	0.2	19.7	19.7	19.7	0	56506.2731	0.120655414	-0.918453186
3042	I3	2	2	2	3	21.7	21.5	21.6	211536.8076	0.2	19.5	19.7	19.6	0.2	53453.27833	0.252690201	-0.5974116
3043	I3	2	2	2	3	22.7	22.8	22.75	406362.3267	0.1	19.4	19.5	19.45	0.1	49180.26549	0.121025652	-0.917122569
3044	I3	2	2	2	3	19.6	19.5	19.55	66064.38132	0.1	20	20.1	20.05	0.1	68631.70331	1.03886091	0.016557405
3045	I3	2	2	2	3	19.6	19.6	19.6	67966.46064	0	19.8	20	19.9	0.2	63145.33917	0.929066168	-0.031953354
3046	I5	2	2	2	5	26.6	26.5	26.55	3513879.722	0.1	19.8	20	19.9	0.2	63145.33917	0.017970262	-1.745445591
3047	I5	2	2	2	5	23.3	23.2	23.25	539742.0586	0.1	21.5	21.6	21.55	0.1	157891.7902	0.292531938	-0.533826712
3048	I5	2	2	2	5	26.7	27.2	26.95	4409660.456	0.5	21.5	21.5	21.5	0	153567.1731	0.03482517	-1.45810676
3049	I5	2	2	2	5	26.5	26.5	26.5	3415541.838	0	19.6	19.9	19.75	0.3	58097.55064	0.017009761	-1.769301786
3050	I5	2	2	2	5	27.2	26.7	26.95	4409660.456	0.5	18.9	18.8	18.85	0.1	35241.70896	0.007991933	-2.09734819
3051	I5	2	2	2	5	26.2	26.1	26.15	2800068.356	0.1	21.7	21.8	21.75	0.1	176442.8991	0.063013783	-1.200564449
3052	I5	2	2	2	5	27.9	27.1	27.5	6025668.773	0.8	18.4	18.1	18.25	0.3	25253.58573	0.004191001	-2.377682203
3053	I5	2	2	2	5	25.5	25.4	25.45	1881857.272	0.1	18.7	18.6	18.65	0.1	31536.41515	0.016758133	-1.775774357
3054	I5	2	2	2	5	25.6	26	25.8	2295501.905	0.4	18.4	18.5	18.45	0.1	28220.69389	0.01229391	-1.91030997
3055	I7	2	2	2	7	28.1	28.3	28.2	8965762.019	0.2	22.2	22.4	22.3	0.2	239484.2377	0.026710974	-1.573310273
3056	I7	2	2	2	7	28.1	28.2	28.15	8714850.168	0.1	22.5	22.2	22.35	0.3	246228.3719	0.028253885	-1.548921831
3057	I7	2	2	2	7	24.8	24.9	24.85	1338626.118	0.1	17.8	18	17.9	0.2	20791.93642	0.015532295	-1.808764356
3058	I7	2	2	2	7	26	26.1	26.05	2645538.395	0.1	19	18.9	18.95	0.1	37254.54627	0.014082028	-1.851334791
3059	I7	2	2	2	7	26.8	26.2	26.5	3415541.838	0.6	18.7	18.8	18.75	0.1	33337.62386	0.009760567	-2.010524967
3060	I7	2	2	2	7	26	26	26	2571501.528	0	18	18.2	18.1	0.2	23234.83403	0.009035512	-2.044047212
3061	I7	2	2	2	7	23.2	23.3	23.25	539742.0586	0.1	18.7	19	18.85	0.3	35241.70896	0.065293613	-1.185129301
3062	I7	2	2	2	7	27.7	28.4	28.05	8233895.678	0.7	19.4	19.1	19.25	0.3	44009.47955	0.005344916	-2.272059128
3063	I7	2	2	2	7	27.9	27.7	27.8	7144452.429	0.2	22.1	22.3	22.2	0.2	226545.0704	0.031709228	-1.498814332
3064	M3	2	2	3	3	21.5	21.3	21.4	188832.5321	0.2	18.3	18.3	18.3	0	25964.75391	0.137501487	-0.861692606
3065	M3	2	2	3	3	18.7	19	18.85	44400.2505	0.3	21.7	22	21.85	0.3	186520.4708	4.200887804	0.623341083
3066	M3	2	2	3	3	23.6	23.5	23.55	639955.7637	0.1	20.6	20.8	20.7	0.2	98473.60677	0.153875646	-0.81283011
3067	M3	2	2	3	3	20.8	20.6	20.7	126909.7138	0.2	21.2	21.5	21.35	0.3	141291.1346	1.113320095	0.046620048
3068	M3	2	2	3	3	18.9	18.9	18.9	45678.59136	0	19.8	20	19.9	0.2	63145.33917	1.382383679	0.140628598
3069	M3	2	2	3	3	22.4	22.5	22.45	342728.1247	0.1	20.1	20.2	20.15	0.1	72551.61688	0.211688542	-0.674302649
3070	M3	2	2	3	3	20.5	20.5	20.5	113288.4763	0	19.8	20.2	20	0.4	66751.89794	0.589220547	-0.229722117
3071	M3	2	2	3	3	18.7	18.8	18.75	41949.89284	0.1	19.9	19.4	19.65	0.5	54958.58025	1.310100611	0.117304649
3072	M3	2	2	3	3	22.2	22.3	22.25	305943.0666	0.1	21.4	21.5	21.45	0.1	149361.0062	0.488198696	-0.311403385
3073	M5	2	2	3	5	23.1	23.3	23.2	524637.076	0.2	20.1	20.1	20.1	0	70564.44604	0.134501447	-0.871273042
3074	M5	2	2	3	5	24.5	24.6	24.55	1129004.312	0.1	19.5	19.4	19.45	0.1	49180.26549	0.043560742	-1.360904732
3075	M5	2	2	3	5	23.4	23.4	23.4	587716.8037	0	19.8	19.6	19.7	0.2	56506.2731	0.09614541	-1.017071444
3076	M5	2	2	3	5	25.1	24.7	24.9	1377166.902	0.4	19.8	19.8	19.8	0	59733.64027	0.043374293	-1.362767594
3077	M5	2	2	3	5	24.1	24.1	24.1	874480.3597	0	21.5	21.6	21.55	0.1	157891.7902	0.180554987	-0.743390511
3078	M5	2	2	3	5	24.8	25.1	24.95	1416817.325	0.3	19.5	19.6	19.55	0.1	51989.20626	0.036694361	-1.435400672
3079	M5	2	2	3	5	25.5	25.5	25.5	1936038.386	0	19.5	19.5	19.5	0	50565.23476	0.026117889	-1.583061936
3080	M5	2	2	3	5	28.5	29.4	28.95	13724497.15	0.9	24.3	24.4	24.35	0.1	747798.2687	0.054486387	-1.263711986
3081	M5	2	2	3	5	25.4	25.7	25.55	1991779.445	0.3	21.3	20.8	21.05	0.5	119604.6208	0.060049129	-1.221493288
3082	M7	2	2	3	7	26.7	26.8	26.75	3936370.975	0.1	21.2	21.5	21.35	0.3	141291.1346	0.035893755	-1.444981108
3083	M7	2	2	3	7	28.2	27.3	27.75	6944510.942	0.9	21.2	20.9	21.05	0.3	119604.6208	0.0172229	-1.763893708
3084	M7	2	2	3	7	29.2	32.6	30.9	41520296.89	3.4	26.2	26.8	26.5	0.6	2468392.933	0.059450272	-1.225846156
3085	M7	2	2	3	7	21.2	21.5	21.35	183547.9484	0.3	19.1	18.9	19	0.2	38303.67444	0.208684841	-0.680509097
3086	M7	2	2	3	7	27.2	27.8	27.5	6025668.773	0.6	21.5	21.5	21.5	0	153567.1731	0.025485499	-1.593706865
3087	M7	2	2	3	7	26.2	26.4	26.3	3048951.249	0.2	22.5	22.8	22.65	0.3	290874.0968	0.09540136	-1.020445433
3088	M7	2	2	3	7	25.5	26.3	25.9	2429585.696	0.8	21.4	21.5	21.45	0.1	149361.0062	0.061475916	-1.211294991
3089	M7	2	2	3	7	25.4	25.5	25.45	1881857.272	0.1	21	21.7	21.35	0.7	141291.1346	0.075080686	-1.124471769
3090	M7	2	2	3	7	27.8	27.3	27.55	6199155.601	0.5	23.2	23.1	23.15	0.1	383987.1033	0.06194184	-1.208015899
3091	CairnsC	2	2	0	0	32.5	35.6	34.05	248244270.7	3.1	20.3	20.9	20.6	0.6	93153.14606	0.000375248	-3.425681707
3092	CairnsC	2	2	0	0	33.4	33.6	33.5	181668290.3	0.2	18.2	18.2	18.2	0	24561.89626	0.000135202	-3.869017236
3093	CairnsC	2	2	0	0	33.4	35.5	34.45	311528290.8	2.1	19.1	19.2	19.15	0.1	41631.67788	0.000133637	-3.874073578
3094	CairnsC	2	2	0	0	34.2	33.7	33.95	234544184.7	0.5	21.1	21.2	21.15	0.1	126435.8628	0.000539071	-3.268354393
3095	CairnsC	2	2	0	0	37.9	36.4	37.15	1442682406	1.5	22	21.7	21.85	0.3	186520.4708	0.000129287	-3.888444233
3096	CairnsC	2	2	0	0	38.5	32.8	35.65	615676060.5	5.7	21.7	21.7	21.7	0	171610.1717	0.000278735	-3.554809241
3097	CairnsC	2	2	0	0	37	36.3	36.65	1086170273	0.7	19.6	19.5	19.55	0.1	51989.20626	4.78647E-05	-4.319984726
3098	CairnsC	2	2	0	0	33.6	36.6	35.1	450559511.2	3	20.1	19.9	20	0.2	66751.89794	0.000148153	-3.829288544
3099	CairnsC	2	2	0	0	33.1	35.3	34.2	270309357.9	2.2	20	20.6	20.3	0.6	78855.24268	0.000291722	-3.535030508
3100	blank	2	2	999	999	26.7	37.1	31.9	73249741.43	10.4	33.7	33.1	33.4	0.6	113986716.3	1.556138139	0.192048147
3101	blank	2	2	999	999	30	9.9	19.95	82905.93671	20.1	36.4	33.5	34.95	2.9	269618801	3252.104876	3.512164543
3102	blank	2	2	999	999	26.1	32.5	29.3	16741232.09	6.4	38.7	31.7	35.2	7	309781849.5	18.50412489	1.267268551
3103	blank	2	2	999	999	11.1	40.1	25.6	2049125.361	29	39.7	36.1	37.9	3.6	1387901218	677.3139624	2.830790028
3104	blank	2	2	999	999	12.1	29.1	20.6	119905.8302	17	36	32.7	34.35	3.3	193204067.2	1611.298357	3.207175964
3105	blank	2	2	999	999	13.9	8.1	11	515.2311384	5.8	34.3	24.1	29.2	10.2	11059026.09	21464.20368	4.331714781
3106	wMelC	2	7	0	0	14	14.7	14.35	3450.881251	0.7	18.6	18.8	18.7	0.2	32424.51459	9.396009955	0.972943468
3107	wMelC	2	7	0	0	14.7	14.9	14.8	4455.285665	0.2	18.5	18.1	18.3	0.4	25964.75391	5.827853894	0.765508655
3108	wMelC	2	7	0	0	15.4	15.2	15.3	5917.637779	0.2	18.7	18.8	18.75	0.1	33337.62386	5.633603323	0.750786264
3109	wMelC	2	7	0	0	14.3	14.5	14.4	3550.236603	0.2	18	18	18	0	21979.47206	6.190987958	0.791759959
3110	wMelC	2	7	0	0	14.7	14.6	14.65	4091.605075	0.1	17.8	17.7	17.75	0.1	19129.84545	4.675389021	0.669817753
3111	wMelC	2	7	0	0	14.5	14.8	14.65	4091.605075	0.3	18.3	18.1	18.2	0.2	24561.89626	6.002997798	0.778368184
3112	wMelC	2	7	0	0	14.5	15	14.75	4330.602011	0.5	19.6	19.9	19.75	0.3	58097.55064	13.41558298	1.12760955
3113	wMelC	2	7	0	0	15.8	15.7	15.75	7640.009856	0.1	19.8	19.9	19.85	0.1	61415.80395	8.038707424	0.905186222
3114	wMelC	2	7	0	0	15.3	15.3	15.3	5917.637779	0	19.5	19.3	19.4	0.2	47833.23018	8.083162905	0.907581332
3115	E3	2	7	1	3	16.3	16.3	16.3	10439.84436	0	19.1	19.3	19.2	0.2	42804.07079	4.100067906	0.61279105
3116	E3	2	7	1	3	16	16	16	8805.019665	0	19.5	19.1	19.3	0.4	45248.83392	5.138981585	0.710877061
3117	E3	2	7	1	3	19.5	19.4	19.45	62418.42526	0.1	19.6	19.6	19.6	0	53453.27833	0.856370184	-0.067338462
3118	E3	2	7	1	3	16.9	16.4	16.65	12734.59096	0.5	19.8	19.9	19.85	0.1	61415.80395	4.822754349	0.683295141
3119	E3	2	7	1	3	16.3	16.4	16.35	10740.42103	0.1	18.7	18.7	18.7	0	32424.51459	3.018923979	0.479852177
3120	E3	2	7	1	3	17.6	17.4	17.5	20632.35486	0.2	19.1	19.1	19.1	0	40491.39652	1.962519392	0.292813957
3121	E3	2	7	1	3	20.3	20.2	20.25	98299.05081	0.1	19	19.1	19.05	0.1	39382.34719	0.400638123	-0.397247728
3122	E3	2	7	1	3	14.9	15.4	15.15	5434.586823	0.5	19	19.2	19.1	0.2	40491.39652	7.450685367	0.872196224
3123	E3	2	7	1	3	16.6	16.6	16.6	12378.20633	0	19.6	19.5	19.55	0.1	51989.20626	4.200059756	0.623255469
3124	E5	2	7	1	5	33.1	34.5	33.8	215398573.4	1.4	19.7	19.8	19.75	0.1	58097.55064	0.000269721	-3.569085
3125	E5	2	7	1	5	20	20.4	20.2	95548.09704	0.4	19.2	19.1	19.15	0.1	41631.67788	0.435714359	-0.360798127
3126	E5	2	7	1	5	23.1	23.1	23.1	495683.4449	0	19.7	19.5	19.6	0.2	53453.27833	0.10783753	-0.967230068
3127	E5	2	7	1	5	23.9	24.1	24	826219.6039	0.2	19.4	19.3	19.35	0.1	46523.08984	0.056308383	-1.249426945
3128	E5	2	7	1	5	24	23.5	23.75	716900.8313	0.5	20	20.1	20.05	0.1	68631.70331	0.095733887	-1.018934307
3129	E5	2	7	1	5	26.1	25.9	26	2571501.528	0.2	19.9	19.8	19.85	0.1	61415.80395	0.023883246	-1.621906645
3130	E5	2	7	1	5	22.8	22.8	22.8	418062.0257	0	19.7	19.9	19.8	0.2	59733.64027	0.142882244	-0.845021738
3131	E5	2	7	1	5	22.5	21.8	22.15	289058.7039	0.7	18.6	18.9	18.75	0.3	33337.62386	0.115331673	-0.938051409
3132	E5	2	7	1	5	25.2	24.6	24.9	1377166.902	0.6	19	18.8	18.9	0.2	36234.15346	0.026310648	-1.579868457
3133	E7	2	7	1	7	31.3	30.9	31.1	46512488.91	0.4	19	19	19	0	38303.67444	0.000823514	-3.084329142
3134	E7	2	7	1	7	30.8	31.5	31.15	47851643.85	0.7	19.9	20.1	20	0.2	66751.89794	0.001394976	-2.855433243
3135	E7	2	7	1	7	29.6	29.6	29.6	19849570.36	0	19.4	19.6	19.5	0.2	50565.23476	0.002547422	-2.593899083
3136	E7	2	7	1	7	27.8	28.4	28.1	8470960.225	0.6	18.8	19	18.9	0.2	36234.15346	0.004277455	-2.368814523
3137	E7	2	7	1	7	29.5	30.1	29.8	22236183.03	0.6	20	20	20	0	66751.89794	0.003001949	-2.522596622
3138	E7	2	7	1	7	32.1	31.2	31.65	63557921.25	0.9	19.5	19.5	19.5	0	50565.23476	0.000795577	-3.099317657
3139	E7	2	7	1	7	27.7	27.6	27.65	6561257.799	0.1	18.7	18.8	18.75	0.1	33337.62386	0.005080981	-2.29405246
3140	E7	2	7	1	7	32.9	35.5	34.2	270309357.9	2.6	20	19.8	19.9	0.2	63145.33917	0.000233604	-3.631519781
3141	E7	2	7	1	7	25.3	25.3	25.3	1728243.112	0	21.5	21.3	21.4	0.2	145270.0452	0.084056487	-1.075428763
3142	I3	2	7	2	3	16.3	16.3	16.3	10439.84436	0	20.6	20.9	20.75	0.3	101246.7297	9.698107194	0.98668698
3143	I3	2	7	2	3	16.4	16.5	16.45	11367.78551	0.1	21.7	21.7	21.7	0	171610.1717	15.09618312	1.178867155
3144	I3	2	7	2	3	17.2	17.1	17.15	16914.44775	0.1	22	21.9	21.95	0.1	197173.6251	11.65711279	1.066590998
3145	I3	2	7	2	3	15.8	15.9	15.85	8086.274564	0.1	20.8	21.2	21	0.4	116328.6798	14.38594236	1.157938316
3146	I3	2	7	2	3	16.3	16.2	16.25	10147.67949	0.1	22	22.1	22.05	0.1	208435.2364	20.54018721	1.312604398
3147	I3	2	7	2	3	16.8	16.7	16.75	13478.43798	0.1	22	21.7	21.85	0.3	186520.4708	13.83843374	1.141086939
3148	I3	2	7	2	3	16.7	16.6	16.65	12734.59096	0.1	21.5	21.7	21.6	0.2	162338.1931	12.7478137	1.105435708
3149	I3	2	7	2	3	16.4	16.5	16.45	11367.78551	0.1	21.6	21.9	21.75	0.3	176442.8991	15.5213079	1.190928314
3150	I3	2	7	2	3	16.8	16.9	16.85	14265.73424	0.1	21.4	21.4	21.4	0	145270.0452	10.18314535	1.007881943
3151	I5	2	7	2	5	18	17.9	17.95	26637.55376	0.1	21.5	21.1	21.3	0.4	137421.2054	5.158927377	0.712559414
3152	I5	2	7	2	5	18.7	18.7	18.7	40775.90169	0	21.9	21.7	21.8	0.2	181411.7213	4.448993493	0.648261771
3153	I5	2	7	2	5	18.4	18.3	18.35	33428.16965	0.1	21.5	21.6	21.55	0.1	157891.7902	4.723315451	0.674246951
3154	I5	2	7	2	5	18.5	18.4	18.45	35380.76037	0.1	21.6	21.8	21.7	0.2	171610.1717	4.85038111	0.685775864
3155	I5	2	7	2	5	18.5	18.5	18.5	36399.41839	0	21.7	21.6	21.65	0.1	166909.8116	4.585507652	0.661387423
3156	I5	2	7	2	5	21.4	21.4	21.4	188832.5321	0	21.9	21.7	21.8	0.2	181411.7213	0.960701629	-0.017411473
3157	I5	2	7	2	5	18.4	18.5	18.45	35380.76037	0.1	19.8	19.5	19.65	0.3	54958.58025	1.553346499	0.191268343
3158	I5	2	7	2	5	18.1	18	18.05	28193.49418	0.1	18.9	18.9	18.9	0	36234.15346	1.285195557	0.108969216
3159	I5	2	7	2	5	17.8	18	17.9	25892.08696	0.2	19.5	19.4	19.45	0.1	49180.26549	1.899432269	0.278623812
3160	I7	2	7	2	7	20.2	20.1	20.15	92874.13025	0.1	19.8	19.7	19.75	0.1	58097.55064	0.625551491	-0.203736937
3161	I7	2	7	2	7	19.9	20	19.95	82905.93671	0.1	19.6	19.6	19.6	0	53453.27833	0.644746088	-0.190611285
3162	I7	2	7	2	7	19.5	19.5	19.5	64215.53276	0	19.7	19.3	19.5	0.4	50565.23476	0.787429966	-0.103788062
3163	I7	2	7	2	7	18.9	19.1	19	48346.74802	0.2	19.7	19.8	19.75	0.1	58097.55064	1.201684767	0.079790556
3164	I7	2	7	2	7	20	19.8	19.9	80585.76783	0.2	19.7	19.5	19.6	0.2	53453.27833	0.663309165	-0.178284002
3165	I7	2	7	2	7	22.5	22.2	22.35	323813.6709	0.3	19.5	19.4	19.45	0.1	49180.26549	0.151878287	-0.818504311
3166	I7	2	7	2	7	18.6	18.7	18.65	39634.76533	0.1	19.9	19.6	19.75	0.3	58097.55064	1.465823	0.166081532
3167	I7	2	7	2	7	18.9	18.8	18.85	44400.2505	0.1	20	19.9	19.95	0.1	64923.57996	1.462234542	0.165017039
3168	I7	2	7	2	7	21.3	21.2	21.25	173418.3181	0.1	19.5	19.6	19.55	0.1	51989.20626	0.299790742	-0.523181783
3169	M3	2	7	3	3	14.9	15.3	15.1	5282.49688	0.4	18.1	18.4	18.25	0.3	25253.58573	4.780615361	0.679483803
3170	M3	2	7	3	3	15.8	15.9	15.85	8086.274564	0.1	19.1	19.1	19.1	0	40491.39652	5.007422912	0.699614272
3171	M3	2	7	3	3	16.3	16.3	16.3	10439.84436	0	19.6	19.5	19.55	0.1	51989.20626	4.979883271	0.697219163
3172	M3	2	7	3	3	15.3	15.4	15.35	6088.014254	0.1	18.9	18.8	18.85	0.1	35241.70896	5.788703425	0.7625813
3173	M3	2	7	3	3	15.3	15.5	15.4	6263.296089	0.2	18.1	17.8	17.95	0.3	21377.45975	3.41313255	0.533153155
3174	M3	2	7	3	3	15.5	15.5	15.5	6629.144831	0	17.8	17.8	17.8	0	19668.56251	2.966983376	0.472315113
3175	M3	2	7	3	3	15.1	15.1	15.1	5282.49688	0	17.8	17.9	17.85	0.1	20222.45042	3.828199218	0.58299453
3176	M3	2	7	3	3	16.2	16.3	16.25	10147.67949	0.1	18	18.1	18.05	0.1	22598.43768	2.226956193	0.347711674
3177	M3	2	7	3	3	15.6	15.6	15.6	7016.363361	0	17.6	17.5	17.55	0.1	17118.54407	2.439802956	0.387354753
3178	M5	2	7	3	5	15.9	15.8	15.85	8086.274564	0.1	18	18.3	18.15	0.3	23889.152	2.954284053	0.47045225
3179	M5	2	7	3	5	15.9	16	15.95	8558.606278	0.1	18.8	18.8	18.8	0	34276.44727	4.00490993	0.602592753
3180	M5	2	7	3	5	17.2	17.2	17.2	17401.43666	0	19.5	19.6	19.55	0.1	51989.20626	2.987638738	0.475328082
3181	M5	2	7	3	5	16.4	16.4	16.4	11049.6517	0	18.1	18	18.05	0.1	22598.43768	2.045171947	0.310729827
3182	M5	2	7	3	5	28.8	27.8	28.3	9489465.947	1	18.5	19.2	18.85	0.7	35241.70896	0.003713772	-2.430184811
3183	M5	2	7	3	5	27	27.4	27.2	5082080.751	0.4	18.1	18.2	18.15	0.1	23889.152	0.004700664	-2.327840828
3187	M7	2	7	3	7	21.6	21.5	21.55	205616.832	0.1	18	17.9	17.95	0.1	21377.45975	0.10396746	-0.983102566
3188	M7	2	7	3	7	18.7	18.7	18.7	40775.90169	0	18.5	18.5	18.5	0	29015.41904	0.711582524	-0.147774726
3189	M7	2	7	3	7	19.8	19.9	19.85	78330.53016	0.1	19.1	19	19.05	0.1	39382.34719	0.50277136	-0.298629469
3190	M7	2	7	3	7	19.6	19.5	19.55	66064.38132	0.1	18.1	18.1	18.1	0	23234.83403	0.351699866	-0.453827798
3191	M7	2	7	3	7	19	19.1	19.05	49738.71367	0.1	19.2	19.3	19.25	0.1	44009.47955	0.884813384	-0.053148317
3196	CairnsC	2	7	0	0	32.5	33.3	32.9	129226547.5	0.8	20.2	20.2	20.2	0	74594.74859	0.00057724	-3.238643487
3197	CairnsC	2	7	0	0	34.2	35.1	34.65	348984888.2	0.9	18.7	18.8	18.75	0.1	33337.62386	9.55274E-05	-4.019871979
3198	CairnsC	2	7	0	0	36.2	36.2	36.2	841302873.4	0	20.5	20.2	20.35	0.3	81075.89129	9.63694E-05	-4.016060641
3199	CairnsC	2	7	0	0	32.6	33.8	33.2	153219992	1.2	18.6	18.7	18.65	0.1	31536.41515	0.000205824	-3.686503111
3200	CairnsC	2	7	0	0	33.6	31.8	32.7	115356643.9	1.8	17.9	17.8	17.85	0.1	20222.45042	0.000175304	-3.756208833
3205	blank	2	7	999	999	35.1	39.1	37.1	1402308134	4	32.5	32.4	32.45	0.1	67249989.49	0.047956642	-1.319151232
3206	blank	2	7	999	999	36.1	33.2	34.65	348984888.2	2.9	39.2	10.2	24.7	29	908264.9785	0.002602591	-2.584594053
3207	blank	2	7	999	999	14.9	38.1	26.5	3415541.838	23.2	34.9	13.1	24	21.8	615681.8373	0.180258907	-0.744103267
3208	blank	2	7	999	999	7.3	34.4	20.85	138190.0302	27.1	32.1	37.2	34.65	5.1	228235512	1651.60621	3.217906507
