# Supplementary material for: Heat Sensitivity of wMel Wolbachia during Aedes aegypti Development
Source: PLoS Negl Trop Dis. 2016 Jul 26;10(7):e0004873. doi: 10.1371/journal.pntd.0004873 (PMC4961373; doi:10.1371/journal.pntd.0004873)
Supplement: S3 Dataset — (CSV) [file pntd.0004873.s008.csv]

id	group	timep	rep	meas	length
1	wMelC	2	1	67	3.35
2	wMelC	2	1	68	3.4
3	E3	2	1	64	3.2
4	E3	2	1	63	3.15
5	E3	2	1	63	3.15
6	E5	2	1	64	3.2
7	E7	2	1	55	2.75
8	E7	2	1	54	2.7
9	E7	2	1	56	2.8
10	I3	2	1	65	3.25
11	I5	2	1	56	2.8
12	I5	2	1	57	2.85
13	I5	2	1	58	2.9
14	I7	2	1	53	2.65
15	I7	2	1	52	2.6
16	I7	2	1	54	2.7
17	M3	2	1	56	2.8
18	M3	2	1	50	2.5
19	M3	2	1	58	2.9
20	M5	2	1	56	2.8
21	M5	2	1	55	2.75
22	M5	2	1	53	2.65
23	CairnsC	2	1	68	3.4
24	CairnsC	2	1	67	3.35
25	CairnsC	2	1	62	3.1
26	wMelC	7	1	60	3
27	E3	7	1	64	3.2
28	E3	7	1	60	3
29	E5	7	1	62	3.1
30	E5	7	1	64	3.2
31	E5	7	1	55	2.75
32	E7	7	1	58	2.9
33	E7	7	1	57	2.85
34	I3	7	1	66	3.3
35	I3	7	1	66	3.3
36	I3	7	1	61	3.05
37	I5	7	1	60	3
38	I5	7	1	54	2.7
39	I5	7	1	58	2.9
40	I7	7	1	53	2.65
41	I7	7	1	55	2.75
42	M3	7	1	58	2.9
43	M3	7	1	60	3
44	M5	7	1	55	2.75
45	M5	7	1	54	2.7
46	M7	7	1	45	2.25
47	M7	7	1	59	2.95
48	M7	7	1	57	2.85
49	CairnsC	7	1	65	3.25
50	CairnsC	7	1	63	3.15
51	CairnsC	7	1	68	3.4
52	wMelC	2	2	67	3.35
53	wMelC	2	2	70	3.5
54	wMelC	2	2	65	3.25
55	E3	2	2	68	3.4
56	E3	2	2	65	3.25
57	E3	2	2	67	3.35
58	E5	2	2	58	2.9
59	E5	2	2	60	3
60	E5	2	2	65	3.25
61	E7	2	2	59	2.95
62	E7	2	2	59	2.95
63	E7	2	2	55	2.75
64	I3	2	2	63	3.15
65	I3	2	2	61	3.05
66	I5	2	2	57	2.85
67	I5	2	2	56	2.8
68	I5	2	2	55	2.75
69	I7	2	2	52	2.6
70	M3	2	2	59	2.95
71	M3	2	2	61	3.05
72	M5	2	2	60	3
73	wMelC	7	2	56	2.8
74	wMelC	7	2	59	2.95
75	wMelC	7	2	61	3.05
76	E3	7	2	68	3.4
77	E3	7	2	63	3.15
78	E5	7	2	65	3.25
79	E5	7	2	65	3.25
80	E5	7	2	59	2.95
81	E7	7	2	65	3.25
82	E7	7	2	60	3
83	I3	7	2	58	2.9
84	I3	7	2	55	2.75
85	I3	7	2	66	3.3
86	I5	7	2	56	2.8
87	I5	7	2	57	2.85
88	I7	7	2	58	2.9
89	I7	7	2	55	2.75
90	M3	7	2	62	3.1
91	M3	7	2	60	3
92	CairnsC	7	2	62	3.1
93	CairnsC	7	2	62	3.1
